# Supplementary material for: Perennial Baki™ Bean Safety for Human Consumption: Evidence from an Analysis of Heavy Metals, Folate, Canavanine, Mycotoxins, Microorganisms and Pesticides
Source: Molecules. 2024 Apr 13;29(8):1777. doi: 10.3390/molecules29081777 (PMC11052107; doi:10.3390/molecules29081777)
Supplement: Supplementary file 1 [file molecules-29-01777-s001.zip]

Archive with 5 entries (4 files):
- suppMat V2/
- suppMat V2/Supplementary Table S2 repaired.xlsx
- __MACOSX/suppMat V2/._Supplementary Table S2 repaired.xlsx
- suppMat V2/Supplementary Table S1.xlsx
- __MACOSX/suppMat V2/._Supplementary Table S1.xlsx
