# Supplementary material for: Perennial Baki™ Bean Safety for Human Consumption: Evidence from an Analysis of Heavy Metals, Folate, Canavanine, Mycotoxins, Microorganisms and Pesticides
Source: Molecules. 2024 Apr 13;29(8):1777. doi: 10.3390/molecules29081777 (PMC11052107; doi:10.3390/molecules29081777)
Supplement: Supplementary file 1 [file molecules-29-01777-s001.zip › suppMat V2/Supplementary Table S2 repaired.xlsx]

## Sheet: page 1
Supplementary Table S2. Study II results including pesticides screen (continued on pages 2-24)
				Detection
Lab ID	Sample Identification/Analysis			Limit			Result	Units		Test Date
220920051-001	TLI0922_001
	Customer Quote						1601	Quote #		9/20/2022
	Moisture			0.2			7.35	%		9/20/2022
	Ash (As Is)			0.02			3.423	%		9/20/2022
	Protein N x 6.25 (As Is)			0.2			33.45	%		9/20/2022
	Fat (Acid Hydrolysis) (As Is)			0.1			8.36	%		9/21/2022
	Fiber, Crude (As Is)			0.4			9.92	%		9/26/2022
	Aflatoxin (Elisa)			5			< 5.00	ppb		9/21/2022
	Fumonisin (Elisa)			0.5			< 0.50	ppm		9/22/2022
	Ochratoxin A (Elisa)			2			2.9	ppb		9/22/2022
	T2 Toxin (Elisa)			50			< 50.00	ppb		9/22/2022
	Vomitoxin (Elisa)			0.025			0.298	ppm		9/22/2022
	Zearalenone (Elisa)			50			< 50.00	ppb		9/22/2022
	Pesticide Screen 07:	Acephate		0.01			< 0.01	ppm		9/29/2022
		Acetamiprid		0.01			< 0.01	ppm		9/29/2022
		Alanycarb		0.01			< 0.01	ppm		9/29/2022
		Aldicarb		0.01			< 0.01	ppm		9/29/2022
		Amidosulfuron		0.01			< 0.01	ppm		9/29/2022
		Aminocarb		0.05			< 0.05	ppm		9/29/2022
		Azaconazole		0.01			< 0.01	ppm		9/29/2022
		Azamethiphos		0.01			< 0.01	ppm		9/29/2022
		Azinphos ethyl		0.01			< 0.01	ppm		9/29/2022
		Azinphos methyl		0.01			< 0.01	ppm		9/29/2022
		Azoxystrobin		0.01			< 0.01	ppm		9/29/2022
		Beflubutamid		0.01			< 0.01	ppm		9/29/2022
		Benalaxyl		0.01			< 0.01	ppm		9/29/2022
		Benfuracarb		0.02			< 0.02	ppm		9/29/2022
		Benzoximate		0.01			< 0.01	ppm		9/29/2022
		Bifenazate		0.01			< 0.01	ppm		9/29/2022
		Bitertanol		0.01			< 0.01	ppm		9/29/2022
		Boscalid		0.01			< 0.01	ppm		9/29/2022
Page 1 of 27

## Sheet: page 2
Lab ID	Sample Identification/Analysis			Limit			Result	Units		Test Date
220920051-001	TLI0922_001
	Pesticide Screen 07:	Bromuconazole		0.01			< 0.01	ppm		9/29/2022
		Bupirimate		0.01			< 0.01	ppm		9/29/2022
		Byprofezin		0.05			< 0.05	ppm		9/29/2022
		Butocarboxim		0.01			< 0.01	ppm		9/29/2022
		Carbaryl		0.01			< 0.01	ppm		9/29/2022
		Carbendazim		0.01			< 0.01	ppm		9/29/2022
		Carbofuran		0.01			< 0.01	ppm		9/29/2022
		Carbosulfan		0.01			< 0.01	ppm		9/29/2022
		Carboxin		0.01			< 0.01	ppm		9/29/2022
		Carfentrazone-ethyl		0.01			< 0.01	ppm		9/29/2022
		Chlorantraniliprole		0.01			< 0.01	ppm		9/29/2022
		Chlorfenvinphos		0.01			< 0.01	ppm		9/29/2022
		Chloridazon		0.01			< 0.01	ppm		9/29/2022
		Chlorotoluron		0.01			< 0.01	ppm		9/29/2022
		Chloroxuron		0.01			< 0.01	ppm		9/29/2022
		Chloropyrifos		0.03			< 0.03	ppm		9/29/2022
		Chloropyrifos Methyl		0.03			< 0.03	ppm		9/29/2022
		Chlorsulfuron		0.01			< 0.01	ppm		9/29/2022
		Clethodim		0.05			< 0.05	ppm		9/29/2022
		Clofentezine		0.01			< 0.01	ppm		9/29/2022
		Clomazone		0.01			< 0.01	ppm		9/29/2022
		Cyazofamid		0.01			< 0.01	ppm		9/29/2022
		Cycluron		0.01			< 0.01	ppm		9/29/2022
		Cymiazol		0.01			< 0.01	ppm		9/29/2022
		Cymoxanil		0.01			< 0.01	ppm		9/29/2022
		Cyproconazole		0.01			< 0.01	ppm		9/29/2022
		Cyprodinil		0.01			< 0.01	ppm		9/29/2022
		DEET		0.01			< 0.01	ppm		9/29/2022
		Desmedipham		0.01			< 0.01	ppm		9/29/2022
		Diazinon		0.01			< 0.01	ppm		9/29/2022
Page 2 of 27

## Sheet: page 3
				Detection
Lab ID	Sample Identification/Analysis			Limit			Result	Units		Test Date
220920051-001	TLI0922_001
	Pesticide Screen 07:	Dichlorvos		0.01			< 0.01	ppm		9/29/2022
		Diethofencarb		0.01			< 0.01	ppm		9/29/2022
		Difenoconazole		0.01			< 0.01	ppm		9/29/2022
		Diflubenzuron		0.01			< 0.01	ppm		9/29/2022
		Diflufenican		0.01			< 0.01	ppm		9/29/2022
		Dimethachlor		0.01			< 0.01	ppm		9/29/2022
		Dimethoate		0.01			< 0.01	ppm		9/29/2022
		Dimethomorph		0.01			< 0.01	ppm		9/29/2022
		Dimoxystrobin		0.01			< 0.01	ppm		9/29/2022
		Diniconazole		0.01			< 0.01	ppm		9/29/2022
		Dinotefuran		0.01			< 0.01	ppm		9/29/2022
		Dioxacarb		0.01			< 0.01	ppm		9/29/2022
		Disulfoton (Di-Syston)		0.01			< 0.01	ppm		9/29/2022
		Diuron		0.01			< 0.01	ppm		9/29/2022
		Epoxiconazole		0.01			< 0.01	ppm		9/29/2022
		Ethidimuron		0.01			< 0.01	ppm		9/29/2022
		Ethion		0.01			< 0.01	ppm		9/29/2022
		Ethirimol		0.01			< 0.01	ppm		9/29/2022
		Ethofumesate		0.01			< 0.01	ppm		9/29/2022
		Ethoprophos		0.01			< 0.01	ppm		9/29/2022
		Ethoxyquin		0.01			< 0.01	ppm		9/29/2022
		Famoxadone		0.01			< 0.01	ppm		9/29/2022
		Fenamidone		0.01			< 0.01	ppm		9/29/2022
		Fenamiphos		0.01			< 0.01	ppm		9/29/2022
		Fenarimol		0.02			< 0.02	ppm		9/29/2022
		Fenazaquin		0.01			< 0.01	ppm		9/29/2022
		Fenbuconazole		0.01			< 0.01	ppm		9/29/2022
		Fenhexamid		0.01			< 0.01	ppm		9/29/2022
		Fenobucarb		0.01			< 0.01	ppm		9/29/2022
		Fenoxycarb		0.01			< 0.01	ppm		9/29/2022
Page 3 of 27

## Sheet: page 4
				Detection
Lab ID	Sample Identification/Analysis			Limit			Result	Units		Test Date
220920051-001	TLI0922_001
	Pesticide Screen 07:	Fenpropidin		0.01			< 0.01	ppm		9/29/2022
		Fenpyroximate		0.01			< 0.01	ppm		9/29/2022
		Fenuron		0.01			< 0.01	ppm		9/29/2022
		Fipronil		0.01			< 0.01	ppm		9/29/2022
		Flazasulfuron		0.01			< 0.01	ppm		9/29/2022
		Flonicamid		0.01			< 0.01	ppm		9/29/2022
		Fluazinam		0.01			< 0.01	ppm		9/29/2022
		Flubendiamide		0.01			< 0.01	ppm		9/29/2022
		Fludioxonil		0.01			< 0.01	ppm		9/29/2022
		Flufenacet		0.01			< 0.01	ppm		9/29/2022
		Flufenoxuron		0.01			< 0.01	ppm		9/29/2022
		Flumetsulam		0.01			< 0.01	ppm		9/29/2022
		Flumioxazin		0.01			< 0.01	ppm		9/29/2022
		Flumeturon		0.01			< 0.01	ppm		9/29/2022
		Fluopicolide		0.01			< 0.01	ppm		9/29/2022
		Fluoxastrobin		0.01			< 0.01	ppm		9/29/2022
		Fluquinconazole		0.01			< 0.01	ppm		9/29/2022
		Flusilazole		0.01			< 0.01	ppm		9/29/2022
		Flutriafol		0.01			< 0.01	ppm		9/29/2022
		Foramsulfuron		0.01			< 0.01	ppm		9/29/2022
		Forchlorfenuron		0.01			< 0.01	ppm		9/29/2022
		Fosthiazate		0.01			< 0.01	ppm		9/29/2022
		Furberidazole		0.01			< 0.01	ppm		9/29/2022
		Furalaxyl		0.01			< 0.01	ppm		9/29/2022
		Furathiocarb		0.01			< 0.01	ppm		9/29/2022
		Halofenozide		0.01			< 0.01	ppm		9/29/2022
		Halosulfuron-methyl		0.01			< 0.01	ppm		9/29/2022
		Hexaconazole		0.01			< 0.01	ppm		9/29/2022
		Hexaflumuron		0.01			< 0.01	ppm		9/29/2022
		Hexythiazox		0.01			< 0.01	ppm		9/29/2022
Page 4 of 27

## Sheet: page 5
				Detection
Lab ID	Sample Identification/Analysis			Limit			Result	Units		Test Date
220920051-001	TLI0922_001
	Pesticide Screen 07:	Imazalil		0.01			< 0.01	ppm		9/29/2022
		Imidacloprid		0.01			< 0.01	ppm		9/29/2022
		Indoxacarb		0.01			< 0.01	ppm		9/29/2022
		Ipconazole		0.01			< 0.01	ppm		9/29/2022
		Iprovalicarb		0.01			< 0.01	ppm		9/29/2022
		Isocarbophos		0.01			< 0.01	ppm		9/29/2022
		Isofenphos-methyl		0.01			< 0.01	ppm		9/29/2022
		Isoprothiolane		0.01			< 0.01	ppm		9/29/2022
		Isoxaben		0.01			< 0.01	ppm		9/29/2022
		Kresoxim methyl		0.01			< 0.01	ppm		9/29/2022
		Linuron		0.01			< 0.01	ppm		9/29/2022
		Lufenuron		0.01			< 0.01	ppm		9/29/2022
		Malaoxon		0.01			< 0.01	ppm		9/29/2022
		Malathion		0.01			< 0.01	ppm		9/29/2022
		Mandipropamid		0.01			< 0.01	ppm		9/29/2022
		Mecarbam		0.01			< 0.01	ppm		9/29/2022
		Mepanipyrim		0.01			< 0.01	ppm		9/29/2022
		Mesosulfuron-methyl		0.01			< 0.01	ppm		9/29/2022
		Metaflumizone		0.01			< 0.01	ppm		9/29/2022
		Metalaxyl		0.01			< 0.01	ppm		9/29/2022
		Metamitron		0.05			< 0.05	ppm		9/29/2022
		Metazachlor		0.01			< 0.01	ppm		9/29/2022
		Metconazole		0.01			< 0.01	ppm		9/29/2022
		Methabenzthiazuron		0.01			< 0.01	ppm		9/29/2022
		Methamidophos		0.01			< 0.01	ppm		9/29/2022
		Methidathion		0.01			< 0.01	ppm		9/29/2022
		Methiocarb		0.01			< 0.01	ppm		9/29/2022
		Methomyl		0.01			< 0.01	ppm		9/29/2022
		Methoprotryne		0.01			< 0.01	ppm		9/29/2022
		Methoxyfenozide		0.01			< 0.01	ppm		9/29/2022
Page 5 of 27

## Sheet: page 6
				Detection
Lab ID	Sample Identification/Analysis			Limit			Result	Units		Test Date
220920051-001	TLI0922_001
	Pesticide Screen 07:	Methobromuron		0.01			< 0.01	ppm		9/29/2022
		Metolachlor		0.01			< 0.01	ppm		9/29/2022
		Metrafenone		0.01			< 0.01	ppm		9/29/2022
		Metribuzin		0.01			< 0.01	ppm		9/29/2022
		Metsulfuron-methyl		0.01			< 0.01	ppm		9/29/2022
		Mevinphos		0.01			< 0.01	ppm		9/29/2022
		Mexacarbate		0.01			< 0.01	ppm		9/29/2022
		Molinate		0.01			< 0.01	ppm		9/29/2022
		Monocrotophos		0.01			< 0.01	ppm		9/29/2022
		Myclobutanil		0.01			< 0.01	ppm		9/29/2022
		Nicosulfuron		0.01			< 0.01	ppm		9/29/2022
		Nitenpyram		0.01			< 0.01	ppm		9/29/2022
		Novaluron		0.01			< 0.01	ppm		9/29/2022
		Omethoate		0.01			< 0.01	ppm		9/29/2022
		Oxadiazon		0.01			< 0.01	ppm		9/29/2022
		Oxadixyl		0.01			< 0.01	ppm		9/29/2022
		Oxamyl		0.01			< 0.01	ppm		9/29/2022
		Oxasulfuron		0.01			< 0.01	ppm		9/29/2022
		Paclobutrazol		0.01			< 0.01	ppm		9/29/2022
		Penconazole		0.01			< 0.01	ppm		9/29/2022
		Pencycuron		0.01			< 0.01	ppm		9/29/2022
		Pendimethalin		0.01			< 0.01	ppm		9/29/2022
		Phenmedipham		0.01			< 0.01	ppm		9/29/2022
		Phosalone		0.01			< 0.01	ppm		9/29/2022
		Phosmet		0.01			< 0.01	ppm		9/29/2022
		Phosphamidon		0.03			< 0.03	ppm		9/29/2022
		Phoxim		0.01			< 0.01	ppm		9/29/2022
		Picolinafen		0.01			< 0.01	ppm		9/29/2022
		Picoxystrobin		0.01			< 0.01	ppm		9/29/2022
		Pirimicarb		0.01			< 0.01	ppm		9/29/2022
Page 6 of 27

## Sheet: page 7
				Detection
Lab ID	Sample Identification/Analysis			Limit			Result	Units		Test Date
220920051-001	TLI0922_001
	Pesticide Screen 07:	Pirimiphos methyl		0.01			< 0.01	ppm		9/29/2022
		Prochloraz		0.01			< 0.01	ppm		9/29/2022
		Profenofos		0.01			< 0.01	ppm		9/29/2022
		Promecarb		0.01			< 0.01	ppm		9/29/2022
		Prometon		0.01			< 0.01	ppm		9/29/2022
		Propamocarb		0.01			< 0.01	ppm		9/29/2022
		Propaquizafop		0.01			< 0.01	ppm		9/29/2022
		Propargite		0.02			< 0.02	ppm		9/29/2022
		Propetamphos		0.01			< 0.01	ppm		9/29/2022
		Propham		0.05			< 0.05	ppm		9/29/2022
		Propiconazole		0.01			< 0.01	ppm		9/29/2022
		Propoxur		0.01			< 0.01	ppm		9/29/2022
		Propyzamide		0.01			< 0.01	ppm		9/29/2022
		Prosulfocarb		0.01			< 0.01	ppm		9/29/2022
		Pyraclostrobin		0.01			< 0.01	ppm		9/29/2022
		Pyridaben		0.01			< 0.01	ppm		9/29/2022
		Pymetrozin		0.01			< 0.01	ppm		9/29/2022
		Pyracarbolid		0.01			< 0.01	ppm		9/29/2022
		Pyrimethanil		0.01			< 0.01	ppm		9/29/2022
		Quinalphos		0.01			< 0.01	ppm		9/29/2022
		Quinoclamine		0.01			< 0.01	ppm		9/29/2022
		Rimsulfuron		0.01			< 0.01	ppm		9/29/2022
		Rotenone		0.01			< 0.01	ppm		9/29/2022
		Secbumeton		0.01			< 0.01	ppm		9/29/2022
		Silthiopham		0.01			< 0.01	ppm		9/29/2022
		Spinosyn A		0.01			< 0.01	ppm		9/29/2022
		Spinosyn D		0.01			< 0.01	ppm		9/29/2022
		Spiromesifen		0.01			< 0.01	ppm		9/29/2022
		Spirotetramat		0.01			< 0.01	ppm		9/29/2022
		Spiroxamine		0.01			< 0.01	ppm		9/29/2022
Page 7 of 27

## Sheet: page 8
				Detection
Lab ID	Sample Identification/Analysis			Limit			Result	Units		Test Date
220920051-001	TLI0922_001
	Pesticide Screen 07:	Sulfentrazone		0.01			< 0.01	ppm		9/29/2022
		Tebuconazole		0.01			< 0.01	ppm		9/29/2022
		Tebufenozide		0.01			< 0.01	ppm		9/29/2022
		Tebufenpyrad		0.01			< 0.01	ppm		9/29/2022
		Tebuthiuron		0.01			< 0.01	ppm		9/29/2022
		Temephos		0.01			< 0.01	ppm		9/29/2022
		Terbufos		0.01			< 0.01	ppm		9/29/2022
		Tetraconazole		0.01			< 0.01	ppm		9/29/2022
		Tetraloxydim		0.01			< 0.01	ppm		9/29/2022
		Thiabendazole		0.01			< 0.01	ppm		9/29/2022
		Thiacloprid		0.01			< 0.01	ppm		9/29/2022
		Thiamethoxam		0.01			< 0.01	ppm		9/29/2022
		Thidiazuron		0.01			< 0.01	ppm		9/29/2022
		Thifensulfuron-methyl		0.01			< 0.01	ppm		9/29/2022
		Thiofanox		0.01			< 0.01	ppm		9/29/2022
		Tralkoxydim		0.01			< 0.01	ppm		9/29/2022
		Triadimenol		0.01			< 0.01	ppm		9/29/2022
		Triasulfuron		0.01			< 0.01	ppm		9/29/2022
		Triazophos		0.01			< 0.01	ppm		9/29/2022
		Tribenuron-methyl		0.01			< 0.01	ppm		9/29/2022
		Trichlorfon		0.01			< 0.01	ppm		9/29/2022
		Tricyclazole		0.01			< 0.01	ppm		9/29/2022
		Tridimefon		0.01			< 0.01	ppm		9/29/2022
		Trietazine		0.01			< 0.01	ppm		9/29/2022
		Trifloxystrobin		0.01			< 0.01	ppm		9/29/2022
		Triflumizole		0.01			< 0.01	ppm		9/29/2022
		Triflumuron		0.01			< 0.01	ppm		9/29/2022
		Trimethacarb		0.01			< 0.01	ppm		9/29/2022
		Triticonazole		0.01			< 0.01	ppm		9/29/2022
		Uniconazole-P		0.01			< 0.01	ppm		9/29/2022
Page 8 of 27

## Sheet: page 9
Lab ID Sample Identification/Analysis 220920051-001 TLI0922_001 Pesticide Screen 07:		Detection Limit Result Units Test Date Vamidothion 0.01 < 0.01 ppm 9/29/2022 Zoxamide 0.01 < 0.01 ppm 9/29/2022 Page 9 of 27

## Sheet: page 10
				Detection
Lab ID	Sample Identification/Analysis			Limit			Result	Units		Test Date
220920051-002	TLI0922_002
	Moisture			0.2			7.85	%		9/20/2022
	Ash (As Is)			0.02			3.581	%		9/20/2022
	Protein N x 6.25 (As Is)			0.2			35.96	%		9/20/2022
	Fat (Acid Hydrolysis) (As Is)			0.1			5.08	%		9/21/2022
	Fiber, Crude (As Is)			0.4			9.19	%		9/26/2022
	Aflatoxin (Elisa)			5			< 5.00	ppb		9/21/2022
	Fumonisin (Elisa)			0.5			< 0.50	ppm		9/22/2022
	Ochratoxin A (Elisa)			2			< 2.00	ppb		9/22/2022
	T2 Toxin (Elisa)			50			< 50.00	ppb		9/22/2022
	Vomitoxin (Elisa)			0.025			0.162	ppm		9/22/2022
	Zearalenone (Elisa)			50			< 50.00	ppb		9/22/2022
	Pesticide Screen 07:	Acephate		0.01			< 0.01	ppm		9/29/2022
		Acetamiprid		0.01			< 0.01	ppm		9/29/2022
		Alanycarb		0.01			< 0.01	ppm		9/29/2022
		Aldicarb		0.01			< 0.01	ppm		9/29/2022
		Amidosulfuron		0.01			< 0.01	ppm		9/29/2022
		Aminocarb		0.05			< 0.05	ppm		9/29/2022
		Azaconazole		0.01			< 0.01	ppm		9/29/2022
		Azamethiphos		0.01			< 0.01	ppm		9/29/2022
		Azinphos ethyl		0.01			< 0.01	ppm		9/29/2022
		Azinphos methyl		0.01			< 0.01	ppm		9/29/2022
		Azoxystrobin		0.01			< 0.01	ppm		9/29/2022
		Beflubutamid		0.01			< 0.01	ppm		9/29/2022
		Benalaxyl		0.01			< 0.01	ppm		9/29/2022
		Benfuracarb		0.02			< 0.02	ppm		9/29/2022
		Benzoximate		0.01			< 0.01	ppm		9/29/2022
		Bifenazate		0.01			< 0.01	ppm		9/29/2022
		Bitertanol		0.01			< 0.01	ppm		9/29/2022
		Boscalid		0.01			< 0.01	ppm		9/29/2022
		Bromuconazole		0.01			< 0.01	ppm		9/29/2022
Page 10 of 27

[truncated: 16 more sheets: page 11, page 12, page 13, page 14, page 15, page 16, page 17, page 18, page 19, page 20, page 21, page 22, page 23, page 24, page 25, page 26]
