# Supplementary material for: Perennial Baki™ Bean Safety for Human Consumption: Evidence from an Analysis of Heavy Metals, Folate, Canavanine, Mycotoxins, Microorganisms and Pesticides
Source: Molecules. 2024 Apr 13;29(8):1777. doi: 10.3390/molecules29081777 (PMC11052107; doi:10.3390/molecules29081777)
Supplement: Supplementary file 1 [file molecules-29-01777-s001.zip › suppMat V2/Supplementary Table S1.xlsx]

## Sheet: Methods of Analysis
Summary Table S1. Methods of analyses for each study
Study	Service Provider	Analysis	Method	Reference
Study I	Great Plains Analytical Laboratories	Heavy metal screen	USP <233>	https://www.usp.org/sites/default/files/usp/document/our-work/chemical-medicines/key-issues/233----2s_usp_35---final.pdf
Study II	Great Plains Analytical Laboratories	Folate	internal method (GPAL 03-HPLC-FA)
Study II	University of Missouri-Columbia Agricultural Experiment Station Chemical Laboratories	L-canavanine	internal standardized method (HPLC)
Study II	Great Plains Analytical Laboratories	Moisture	AACC 44-15.02
Study II	Great Plains Analytical Laboratories	Ash (As is)	AACC 08-01.01
Study II	Great Plains Analytical Laboratories	Moisture	AACC 44-15.02
Study II	Great Plains Analytical Laboratories	Ash	AACC 08-01.01
Study II	Great Plains Analytical Laboratories	Protein	determination of nitrogen x 6.25; AACC 46-30.01
Study II	Great Plains Analytical Laboratories	Fat	acid hydrolysis; AACC 30-10.01
Study II	Great Plains Analytical Laboratories	Aflatoxin	ELISA; GPAL 038
Study II	Great Plains Analytical Laboratories	Fumonisin	ELISA
Study II	Great Plains Analytical Laboratories	Ochratoxin A	ELISA; GPAL 040
Study II	Great Plains Analytical Laboratories	T2 Toxin	ELISA
Study II	Great Plains Analytical Laboratories	Vomitoxin	ELISA
Study II	Great Plains Analytical Laboratories	Zearalenone	ELISA
Study II	Great Plains Analytical Laboratories	Pesticide Screen 7	USDA R33D; USDA CLG PST5	https://www.fsis.usda.gov/horses/CLG-PST5.pdf
Study II	Great Plains Analytical Laboratories	Standard Plate Count	AOAC 990.12	http://www.aoacofficialmethod.org/index.php?main_page=product_info&products_id=1930
Study II	Great Plains Analytical Laboratories	Coliforms	Petrifilm; AOAC 991.14	http://www.aoacofficialmethod.org/index.php?main_page=product_info&products_id=849
Study II	Great Plains Analytical Laboratories	E. coli	Petrifilm; AOAC 991.14	http://www.aoacofficialmethod.org/index.php?main_page=product_info&products_id=849
Study II	Great Plains Analytical Laboratories	Salmonella	AOAC 2009.03	http://www.aoacofficialmethod.org/index.php?main_page=product_info&products_id=1514
Study II	Great Plains Analytical Laboratories	Yeast and Mold	FDA BAM Ch18	https://www.fda.gov/food/laboratory-methods-food/bam-chapter-18-yeasts-molds-and-mycotoxins

## Sheet: Pesticide Screen Seven
Screen #	Description	Instrument	Ref Method	Name	LCD	units
Pesticide Screen 07	Multiclass Pesticides	LC-TQ	USDA CLG PST5	Acephate	0.01	ppm
Pesticide Screen 07	Multiclass Pesticides	LC-TQ	USDA CLG PST5	Acetamiprid	0.01	ppm
Pesticide Screen 07	Multiclass Pesticides	LC-TQ	USDA CLG PST5	Alanycarb	0.01	ppm
Pesticide Screen 07	Multiclass Pesticides	LC-TQ	USDA CLG PST5	Aldicarb	0.01	ppm
Pesticide Screen 07	Multiclass Pesticides	LC-TQ	USDA CLG PST5	Amidosulfuron	0.01	ppm
Pesticide Screen 07	Multiclass Pesticides	LC-TQ	USDA CLG PST5	Aminocarb	0.05	ppm
Pesticide Screen 07	Multiclass Pesticides	LC-TQ	USDA CLG PST5	Azaconazole	0.01	ppm
Pesticide Screen 07	Multiclass Pesticides	LC-TQ	USDA CLG PST5	Azamethiphos	0.01	ppm
Pesticide Screen 07	Multiclass Pesticides	LC-TQ	USDA CLG PST5	Azinphos ethyl	0.01	ppm
Pesticide Screen 07	Multiclass Pesticides	LC-TQ	USDA CLG PST5	Azinphos methyl	0.01	ppm
Pesticide Screen 07	Multiclass Pesticides	LC-TQ	USDA CLG PST5	Azoxystrobin	0.01	ppm
Pesticide Screen 07	Multiclass Pesticides	LC-TQ	USDA CLG PST5	Beflubutamid	0.01	ppm
Pesticide Screen 07	Multiclass Pesticides	LC-TQ	USDA CLG PST5	Benalaxyl	0.01	ppm
Pesticide Screen 07	Multiclass Pesticides	LC-TQ	USDA CLG PST5	Benfuracarb	0.02	ppm
Pesticide Screen 07	Multiclass Pesticides	LC-TQ	USDA CLG PST5	Benzoximate	0.01	ppm
Pesticide Screen 07	Multiclass Pesticides	LC-TQ	USDA CLG PST5	Bifenazate	0.01	ppm
Pesticide Screen 07	Multiclass Pesticides	LC-TQ	USDA CLG PST5	Bifenthrin	0.01	ppm
Pesticide Screen 07	Multiclass Pesticides	LC-TQ	USDA CLG PST5	Bitertanol	0.01	ppm
Pesticide Screen 07	Multiclass Pesticides	LC-TQ	USDA CLG PST5	Boscalid	0.01	ppm
Pesticide Screen 07	Multiclass Pesticides	LC-TQ	USDA CLG PST5	Bromuconazole	0.01	ppm
Pesticide Screen 07	Multiclass Pesticides	LC-TQ	USDA CLG PST5	Bupirimate	0.01	ppm
Pesticide Screen 07	Multiclass Pesticides	LC-TQ	USDA CLG PST5	Buprofezin	0.05	ppm
Pesticide Screen 07	Multiclass Pesticides	LC-TQ	USDA CLG PST5	Butocarboxim	0.01	ppm
Pesticide Screen 07	Multiclass Pesticides	LC-TQ	USDA CLG PST5	Carbaryl	0.01	ppm
Pesticide Screen 07	Multiclass Pesticides	LC-TQ	USDA CLG PST5	Carbendazim	0.01	ppm
Pesticide Screen 07	Multiclass Pesticides	LC-TQ	USDA CLG PST5	Carbofuran	0.01	ppm
Pesticide Screen 07	Multiclass Pesticides	LC-TQ	USDA CLG PST5	Carbosulfan	0.01	ppm
Pesticide Screen 07	Multiclass Pesticides	LC-TQ	USDA CLG PST5	Carboxin	0.01	ppm
Pesticide Screen 07	Multiclass Pesticides	LC-TQ	USDA CLG PST5	Carfentrazone-ethyl	0.01	ppm
Pesticide Screen 07	Multiclass Pesticides	LC-TQ	USDA CLG PST5	Chlorantraniliprole	0.01	ppm
Pesticide Screen 07	Multiclass Pesticides	LC-TQ	USDA CLG PST5	Chlorfenvinphos	0.01	ppm
Pesticide Screen 07	Multiclass Pesticides	LC-TQ	USDA CLG PST5	Chloridazon	0.01	ppm
Pesticide Screen 07	Multiclass Pesticides	LC-TQ	USDA CLG PST5	Chlorotoluron	0.01	ppm
Pesticide Screen 07	Multiclass Pesticides	LC-TQ	USDA CLG PST5	Chloroxuron	0.01	ppm
Pesticide Screen 07	Multiclass Pesticides	LC-TQ	USDA CLG PST5	Chlorpyrifos	0.03	ppm
Pesticide Screen 07	Multiclass Pesticides	LC-TQ	USDA CLG PST5	Chlorpyrifos methyl	0.03	ppm
Pesticide Screen 07	Multiclass Pesticides	LC-TQ	USDA CLG PST5	Chlorsulfuron	0.01	ppm
Pesticide Screen 07	Multiclass Pesticides	LC-TQ	USDA CLG PST5	Clethodim	0.05	ppm
Pesticide Screen 07	Multiclass Pesticides	LC-TQ	USDA CLG PST5	Clofentezine	0.01	ppm
Pesticide Screen 07	Multiclass Pesticides	LC-TQ	USDA CLG PST5	Clomazone	0.01	ppm
Pesticide Screen 07	Multiclass Pesticides	LC-TQ	USDA CLG PST5	Cyazofamid	0.01	ppm
Pesticide Screen 07	Multiclass Pesticides	LC-TQ	USDA CLG PST5	Cycluron	0.01	ppm
Pesticide Screen 07	Multiclass Pesticides	LC-TQ	USDA CLG PST5	Cymiazol	0.01	ppm
Pesticide Screen 07	Multiclass Pesticides	LC-TQ	USDA CLG PST5	Cymoxanil	0.01	ppm
Pesticide Screen 07	Multiclass Pesticides	LC-TQ	USDA CLG PST5	Cyproconazole	0.01	ppm
Pesticide Screen 07	Multiclass Pesticides	LC-TQ	USDA CLG PST5	Cyprodinil	0.01	ppm
Pesticide Screen 07	Multiclass Pesticides	LC-TQ	USDA CLG PST5	Desmedipham	0.01	ppm
Pesticide Screen 07	Multiclass Pesticides	LC-TQ	USDA CLG PST5	Diazinon	0.01	ppm
Pesticide Screen 07	Multiclass Pesticides	LC-TQ	USDA CLG PST5	Dichlorvos	0.01	ppm
Pesticide Screen 07	Multiclass Pesticides	LC-TQ	USDA CLG PST5	Diethofencarb	0.01	ppm
Pesticide Screen 07	Multiclass Pesticides	LC-TQ	USDA CLG PST5	DEET	0.01	ppm
Pesticide Screen 07	Multiclass Pesticides	LC-TQ	USDA CLG PST5	Difenoconazole	0.01	ppm
Pesticide Screen 07	Multiclass Pesticides	LC-TQ	USDA CLG PST5	Diflubenzuron	0.01	ppm
Pesticide Screen 07	Multiclass Pesticides	LC-TQ	USDA CLG PST5	Diflufenican	0.01	ppm
Pesticide Screen 07	Multiclass Pesticides	LC-TQ	USDA CLG PST5	Dimethachlor	0.01	ppm
Pesticide Screen 07	Multiclass Pesticides	LC-TQ	USDA CLG PST5	Dimethoate	0.01	ppm
Pesticide Screen 07	Multiclass Pesticides	LC-TQ	USDA CLG PST5	Dimethmorph	0.01	ppm
Pesticide Screen 07	Multiclass Pesticides	LC-TQ	USDA CLG PST5	Dimoxystrobin	0.01	ppm
Pesticide Screen 07	Multiclass Pesticides	LC-TQ	USDA CLG PST5	Diniconazole	0.01	ppm
Pesticide Screen 07	Multiclass Pesticides	LC-TQ	USDA CLG PST5	Dinotefuran	0.01	ppm
Pesticide Screen 07	Multiclass Pesticides	LC-TQ	USDA CLG PST5	Dioxacarb	0.01	ppm
Pesticide Screen 07	Multiclass Pesticides	LC-TQ	USDA CLG PST5	Disulfoton	0.01	ppm
Pesticide Screen 07	Multiclass Pesticides	LC-TQ	USDA CLG PST5	Diuron	0.01	ppm
Pesticide Screen 07	Multiclass Pesticides	LC-TQ	USDA CLG PST5	Epoxiconazole	0.01	ppm
Pesticide Screen 07	Multiclass Pesticides	LC-TQ	USDA CLG PST5	Ethidimuron	0.01	ppm
Pesticide Screen 07	Multiclass Pesticides	LC-TQ	USDA CLG PST5	Ethion	0.01	ppm
Pesticide Screen 07	Multiclass Pesticides	LC-TQ	USDA CLG PST5	Ethirimol	0.01	ppm
Pesticide Screen 07	Multiclass Pesticides	LC-TQ	USDA CLG PST5	Ethofumesate	0.01	ppm
Pesticide Screen 07	Multiclass Pesticides	LC-TQ	USDA CLG PST5	Ethoprophos	0.01	ppm
Pesticide Screen 07	Multiclass Pesticides	LC-TQ	USDA CLG PST5	Ethoxyquin	0.01	ppm
Pesticide Screen 07	Multiclass Pesticides	LC-TQ	USDA CLG PST5	Famoxadone	0.01	ppm
Pesticide Screen 07	Multiclass Pesticides	LC-TQ	USDA CLG PST5	Fenamidone	0.01	ppm
Pesticide Screen 07	Multiclass Pesticides	LC-TQ	USDA CLG PST5	Fenamiphos	0.01	ppm
Pesticide Screen 07	Multiclass Pesticides	LC-TQ	USDA CLG PST5	Fenarimol	0.02	ppm
Pesticide Screen 07	Multiclass Pesticides	LC-TQ	USDA CLG PST5	Fenazaquin	0.01	ppm
Pesticide Screen 07	Multiclass Pesticides	LC-TQ	USDA CLG PST5	Fenbuconazole	0.01	ppm
Pesticide Screen 07	Multiclass Pesticides	LC-TQ	USDA CLG PST5	Fenhexamid	0.01	ppm
Pesticide Screen 07	Multiclass Pesticides	LC-TQ	USDA CLG PST5	Fenobucarb	0.01	ppm
Pesticide Screen 07	Multiclass Pesticides	LC-TQ	USDA CLG PST5	Fenoxycarb	0.01	ppm
Pesticide Screen 07	Multiclass Pesticides	LC-TQ	USDA CLG PST5	Fenpropidin	0.01	ppm
Pesticide Screen 07	Multiclass Pesticides	LC-TQ	USDA CLG PST5	Fenpyroximate	0.01	ppm
Pesticide Screen 07	Multiclass Pesticides	LC-TQ	USDA CLG PST5	Fenuron	0.01	ppm
Pesticide Screen 07	Multiclass Pesticides	LC-TQ	USDA CLG PST5	Fipronil	0.01	ppm
Pesticide Screen 07	Multiclass Pesticides	LC-TQ	USDA CLG PST5	Flazasulfuron	0.01	ppm
Pesticide Screen 07	Multiclass Pesticides	LC-TQ	USDA CLG PST5	Flonicamid	0.01	ppm
Pesticide Screen 07	Multiclass Pesticides	LC-TQ	USDA CLG PST5	Fluazinam	0.01	ppm
Pesticide Screen 07	Multiclass Pesticides	LC-TQ	USDA CLG PST5	Flubendiamide	0.01	ppm
Pesticide Screen 07	Multiclass Pesticides	LC-TQ	USDA CLG PST5	Fludioxonil	0.01	ppm
Pesticide Screen 07	Multiclass Pesticides	LC-TQ	USDA CLG PST5	Flufenacet	0.01	ppm
Pesticide Screen 07	Multiclass Pesticides	LC-TQ	USDA CLG PST5	Flufenoxuron	0.01	ppm
Pesticide Screen 07	Multiclass Pesticides	LC-TQ	USDA CLG PST5	Flumetsulam	0.01	ppm
Pesticide Screen 07	Multiclass Pesticides	LC-TQ	USDA CLG PST5	Flumioxazin	0.01	ppm
Pesticide Screen 07	Multiclass Pesticides	LC-TQ	USDA CLG PST5	Fluometuron	0.01	ppm
Pesticide Screen 07	Multiclass Pesticides	LC-TQ	USDA CLG PST5	Fluopicolide	0.01	ppm
Pesticide Screen 07	Multiclass Pesticides	LC-TQ	USDA CLG PST5	Fluoxastrobin	0.01	ppm
Pesticide Screen 07	Multiclass Pesticides	LC-TQ	USDA CLG PST5	Fluquinconazole	0.01	ppm
Pesticide Screen 07	Multiclass Pesticides	LC-TQ	USDA CLG PST5	Flusilazole	0.01	ppm
Pesticide Screen 07	Multiclass Pesticides	LC-TQ	USDA CLG PST5	Flutriafol	0.01	ppm
Pesticide Screen 07	Multiclass Pesticides	LC-TQ	USDA CLG PST5	Foramsulfuron	0.01	ppm
Pesticide Screen 07	Multiclass Pesticides	LC-TQ	USDA CLG PST5	Forchlorfenuron	0.01	ppm
Pesticide Screen 07	Multiclass Pesticides	LC-TQ	USDA CLG PST5	Fosthiazate	0.01	ppm
Pesticide Screen 07	Multiclass Pesticides	LC-TQ	USDA CLG PST5	Fuberidazole	0.01	ppm
Pesticide Screen 07	Multiclass Pesticides	LC-TQ	USDA CLG PST5	Furalaxyl	0.01	ppm
Pesticide Screen 07	Multiclass Pesticides	LC-TQ	USDA CLG PST5	Furathiocarb	0.01	ppm
Pesticide Screen 07	Multiclass Pesticides	LC-TQ	USDA CLG PST5	Halofenozide	0.01	ppm
Pesticide Screen 07	Multiclass Pesticides	LC-TQ	USDA CLG PST5	Halosulfuron-methyl	0.01	ppm
Pesticide Screen 07	Multiclass Pesticides	LC-TQ	USDA CLG PST5	Hexaconazole	0.01	ppm
Pesticide Screen 07	Multiclass Pesticides	LC-TQ	USDA CLG PST5	Hexaflumuron	0.01	ppm
Pesticide Screen 07	Multiclass Pesticides	LC-TQ	USDA CLG PST5	Hexythiazox	0.01	ppm
Pesticide Screen 07	Multiclass Pesticides	LC-TQ	USDA CLG PST5	Imazalil	0.01	ppm
Pesticide Screen 07	Multiclass Pesticides	LC-TQ	USDA CLG PST5	Imidacloprid	0.01	ppm
Pesticide Screen 07	Multiclass Pesticides	LC-TQ	USDA CLG PST5	Indoxacarb	0.01	ppm
Pesticide Screen 07	Multiclass Pesticides	LC-TQ	USDA CLG PST5	Ipconazole	0.01	ppm
Pesticide Screen 07	Multiclass Pesticides	LC-TQ	USDA CLG PST5	Iprovalicarb	0.01	ppm
Pesticide Screen 07	Multiclass Pesticides	LC-TQ	USDA CLG PST5	Isocarbophos	0.01	ppm
Pesticide Screen 07	Multiclass Pesticides	LC-TQ	USDA CLG PST5	Isofenphos-methyl	0.01	ppm
Pesticide Screen 07	Multiclass Pesticides	LC-TQ	USDA CLG PST5	Isoprothiolane	0.01	ppm
Pesticide Screen 07	Multiclass Pesticides	LC-TQ	USDA CLG PST5	Isoxaben	0.01	ppm
Pesticide Screen 07	Multiclass Pesticides	LC-TQ	USDA CLG PST5	Kresoxim methyl	0.01	ppm
Pesticide Screen 07	Multiclass Pesticides	LC-TQ	USDA CLG PST5	Linuron	0.01	ppm
Pesticide Screen 07	Multiclass Pesticides	LC-TQ	USDA CLG PST5	Lufenuron	0.01	ppm
Pesticide Screen 07	Multiclass Pesticides	LC-TQ	USDA CLG PST5	Malaoxon	0.01	ppm
Pesticide Screen 07	Multiclass Pesticides	LC-TQ	USDA CLG PST5	Malathion	0.01	ppm
Pesticide Screen 07	Multiclass Pesticides	LC-TQ	USDA CLG PST5	Mandipropamid	0.01	ppm
Pesticide Screen 07	Multiclass Pesticides	LC-TQ	USDA CLG PST5	Mecarbam	0.01	ppm
Pesticide Screen 07	Multiclass Pesticides	LC-TQ	USDA CLG PST5	Mepanipyrim	0.01	ppm
Pesticide Screen 07	Multiclass Pesticides	LC-TQ	USDA CLG PST5	Mesosulfuron-methyl	0.01	ppm
Pesticide Screen 07	Multiclass Pesticides	LC-TQ	USDA CLG PST5	Metaflumizone	0.01	ppm
Pesticide Screen 07	Multiclass Pesticides	LC-TQ	USDA CLG PST5	Metalaxyl	0.01	ppm
Pesticide Screen 07	Multiclass Pesticides	LC-TQ	USDA CLG PST5	Metamitron	0.05	ppm
Pesticide Screen 07	Multiclass Pesticides	LC-TQ	USDA CLG PST5	Metazachlor	0.01	ppm
Pesticide Screen 07	Multiclass Pesticides	LC-TQ	USDA CLG PST5	Metconazole	0.01	ppm
Pesticide Screen 07	Multiclass Pesticides	LC-TQ	USDA CLG PST5	Methabenzthiazuron	0.01	ppm
Pesticide Screen 07	Multiclass Pesticides	LC-TQ	USDA CLG PST5	Methamidophos	0.01	ppm
Pesticide Screen 07	Multiclass Pesticides	LC-TQ	USDA CLG PST5	Methidathion	0.01	ppm
Pesticide Screen 07	Multiclass Pesticides	LC-TQ	USDA CLG PST5	Methiocarb	0.01	ppm
Pesticide Screen 07	Multiclass Pesticides	LC-TQ	USDA CLG PST5	Methomyl	0.01	ppm
Pesticide Screen 07	Multiclass Pesticides	LC-TQ	USDA CLG PST5	Methoprotryne	0.01	ppm
Pesticide Screen 07	Multiclass Pesticides	LC-TQ	USDA CLG PST5	Methoxyfenozide	0.01	ppm
Pesticide Screen 07	Multiclass Pesticides	LC-TQ	USDA CLG PST5	Methobromuron	0.01	ppm
Pesticide Screen 07	Multiclass Pesticides	LC-TQ	USDA CLG PST5	Metolachlor	0.01	ppm
Pesticide Screen 07	Multiclass Pesticides	LC-TQ	USDA CLG PST5	Metrafenone	0.01	ppm
Pesticide Screen 07	Multiclass Pesticides	LC-TQ	USDA CLG PST5	Metribuzin	0.01	ppm
Pesticide Screen 07	Multiclass Pesticides	LC-TQ	USDA CLG PST5	Metsulfuron-methyl	0.01	ppm
Pesticide Screen 07	Multiclass Pesticides	LC-TQ	USDA CLG PST5	Mevinphos	0.01	ppm
Pesticide Screen 07	Multiclass Pesticides	LC-TQ	USDA CLG PST5	Mexacarbate	0.01	ppm
Pesticide Screen 07	Multiclass Pesticides	LC-TQ	USDA CLG PST5	Molinate	0.01	ppm
Pesticide Screen 07	Multiclass Pesticides	LC-TQ	USDA CLG PST5	Monocrotophos	0.01	ppm
Pesticide Screen 07	Multiclass Pesticides	LC-TQ	USDA CLG PST5	Myclobutanil	0.01	ppm
Pesticide Screen 07	Multiclass Pesticides	LC-TQ	USDA CLG PST5	Nicosulfuron	0.01	ppm
Pesticide Screen 07	Multiclass Pesticides	LC-TQ	USDA CLG PST5	Nitenpyram	0.01	ppm
Pesticide Screen 07	Multiclass Pesticides	LC-TQ	USDA CLG PST5	Novaluron	0.01	ppm
Pesticide Screen 07	Multiclass Pesticides	LC-TQ	USDA CLG PST5	Omethoate	0.01	ppm
Pesticide Screen 07	Multiclass Pesticides	LC-TQ	USDA CLG PST5	Oxadiazon	0.01	ppm
Pesticide Screen 07	Multiclass Pesticides	LC-TQ	USDA CLG PST5	Oxadixyl	0.01	ppm
Pesticide Screen 07	Multiclass Pesticides	LC-TQ	USDA CLG PST5	Oxamyl	0.01	ppm
Pesticide Screen 07	Multiclass Pesticides	LC-TQ	USDA CLG PST5	Oxasulfuron	0.01	ppm
Pesticide Screen 07	Multiclass Pesticides	LC-TQ	USDA CLG PST5	Paclobutrazol	0.01	ppm
Pesticide Screen 07	Multiclass Pesticides	LC-TQ	USDA CLG PST5	Penconazole	0.01	ppm
Pesticide Screen 07	Multiclass Pesticides	LC-TQ	USDA CLG PST5	Pencycuron	0.01	ppm
Pesticide Screen 07	Multiclass Pesticides	LC-TQ	USDA CLG PST5	Pendimethalin	0.01	ppm
Pesticide Screen 07	Multiclass Pesticides	LC-TQ	USDA CLG PST5	Phenmedipham	0.01	ppm
Pesticide Screen 07	Multiclass Pesticides	LC-TQ	USDA CLG PST5	Phosalone	0.01	ppm
Pesticide Screen 07	Multiclass Pesticides	LC-TQ	USDA CLG PST5	Phosmet	0.01	ppm
Pesticide Screen 07	Multiclass Pesticides	LC-TQ	USDA CLG PST5	Phosphamidon (Sum)	0.03	ppm
Pesticide Screen 07	Multiclass Pesticides	LC-TQ	USDA CLG PST5	Phoxim	0.01	ppm
Pesticide Screen 07	Multiclass Pesticides	LC-TQ	USDA CLG PST5	Picolinafen	0.01	ppm
Pesticide Screen 07	Multiclass Pesticides	LC-TQ	USDA CLG PST5	Picoxystrobin	0.01	ppm
Pesticide Screen 07	Multiclass Pesticides	LC-TQ	USDA CLG PST5	Pirimicarb	0.01	ppm
Pesticide Screen 07	Multiclass Pesticides	LC-TQ	USDA CLG PST5	Pirimiphos methyl	0.01	ppm
Pesticide Screen 07	Multiclass Pesticides	LC-TQ	USDA CLG PST5	Prochloraz	0.01	ppm
Pesticide Screen 07	Multiclass Pesticides	LC-TQ	USDA CLG PST5	Profenofos	0.01	ppm
Pesticide Screen 07	Multiclass Pesticides	LC-TQ	USDA CLG PST5	Promecarb	0.01	ppm
Pesticide Screen 07	Multiclass Pesticides	LC-TQ	USDA CLG PST5	Prometon	0.01	ppm
Pesticide Screen 07	Multiclass Pesticides	LC-TQ	USDA CLG PST5	Propyzamide	0.01	ppm
Pesticide Screen 07	Multiclass Pesticides	LC-TQ	USDA CLG PST5	Propamocarb	0.01	ppm
Pesticide Screen 07	Multiclass Pesticides	LC-TQ	USDA CLG PST5	Propaquizafop	0.01	ppm
Pesticide Screen 07	Multiclass Pesticides	LC-TQ	USDA CLG PST5	Propargite	0.02	ppm
Pesticide Screen 07	Multiclass Pesticides	LC-TQ	USDA CLG PST5	Propetamphos	0.01	ppm
Pesticide Screen 07	Multiclass Pesticides	LC-TQ	USDA CLG PST5	Propham	0.05	ppm
Pesticide Screen 07	Multiclass Pesticides	LC-TQ	USDA CLG PST5	Propiconazole	0.01	ppm
Pesticide Screen 07	Multiclass Pesticides	LC-TQ	USDA CLG PST5	Propoxur	0.01	ppm
Pesticide Screen 07	Multiclass Pesticides	LC-TQ	USDA CLG PST5	Prosulfocarb	0.01	ppm
Pesticide Screen 07	Multiclass Pesticides	LC-TQ	USDA CLG PST5	Pymetrozin	0.01	ppm
Pesticide Screen 07	Multiclass Pesticides	LC-TQ	USDA CLG PST5	Pyracarbolid	0.01	ppm
Pesticide Screen 07	Multiclass Pesticides	LC-TQ	USDA CLG PST5	Pyraclostrobin	0.01	ppm
Pesticide Screen 07	Multiclass Pesticides	LC-TQ	USDA CLG PST5	Pyridaben	0.01	ppm
Pesticide Screen 07	Multiclass Pesticides	LC-TQ	USDA CLG PST5	Pyrimethanil	0.01	ppm
Pesticide Screen 07	Multiclass Pesticides	LC-TQ	USDA CLG PST5	Quinalphos	0.01	ppm
Pesticide Screen 07	Multiclass Pesticides	LC-TQ	USDA CLG PST5	Quinoclamine	0.01	ppm
Pesticide Screen 07	Multiclass Pesticides	LC-TQ	USDA CLG PST5	Rimsulfuron	0.01	ppm
Pesticide Screen 07	Multiclass Pesticides	LC-TQ	USDA CLG PST5	Rotenone	0.01	ppm
Pesticide Screen 07	Multiclass Pesticides	LC-TQ	USDA CLG PST5	Secbumeton	0.01	ppm
Pesticide Screen 07	Multiclass Pesticides	LC-TQ	USDA CLG PST5	Silthiopham	0.01	ppm
Pesticide Screen 07	Multiclass Pesticides	LC-TQ	USDA CLG PST5	Spinosyn A	0.01	ppm
Pesticide Screen 07	Multiclass Pesticides	LC-TQ	USDA CLG PST5	Spinosyn D	0.01	ppm
Pesticide Screen 07	Multiclass Pesticides	LC-TQ	USDA CLG PST5	Spiromesifen	0.01	ppm
Pesticide Screen 07	Multiclass Pesticides	LC-TQ	USDA CLG PST5	Spirotetramat	0.01	ppm
Pesticide Screen 07	Multiclass Pesticides	LC-TQ	USDA CLG PST5	Spiroxamine	0.01	ppm
Pesticide Screen 07	Multiclass Pesticides	LC-TQ	USDA CLG PST5	Sulfentrazone	0.01	ppm
Pesticide Screen 07	Multiclass Pesticides	LC-TQ	USDA CLG PST5	Tebuconazole	0.01	ppm
Pesticide Screen 07	Multiclass Pesticides	LC-TQ	USDA CLG PST5	Tebufenozide	0.01	ppm
Pesticide Screen 07	Multiclass Pesticides	LC-TQ	USDA CLG PST5	Tebufenpyrad	0.01	ppm
Pesticide Screen 07	Multiclass Pesticides	LC-TQ	USDA CLG PST5	Tebuthiuron	0.01	ppm
Pesticide Screen 07	Multiclass Pesticides	LC-TQ	USDA CLG PST5	Temephos	0.01	ppm
Pesticide Screen 07	Multiclass Pesticides	LC-TQ	USDA CLG PST5	Tepraloxydim	0.01	ppm
Pesticide Screen 07	Multiclass Pesticides	LC-TQ	USDA CLG PST5	Terbuphos	0.01	ppm
Pesticide Screen 07	Multiclass Pesticides	LC-TQ	USDA CLG PST5	Terbufos	0.01	ppm
Pesticide Screen 07	Multiclass Pesticides	LC-TQ	USDA CLG PST5	Tetraconazole	0.01	ppm
Pesticide Screen 07	Multiclass Pesticides	LC-TQ	USDA CLG PST5	Thiabendazole	0.01	ppm
Pesticide Screen 07	Multiclass Pesticides	LC-TQ	USDA CLG PST5	Thiacloprid	0.01	ppm
Pesticide Screen 07	Multiclass Pesticides	LC-TQ	USDA CLG PST5	Thiamethoxam	0.01	ppm
Pesticide Screen 07	Multiclass Pesticides	LC-TQ	USDA CLG PST5	Thidiazuron	0.01	ppm
Pesticide Screen 07	Multiclass Pesticides	LC-TQ	USDA CLG PST5	Thifensulfuron-methyl	0.01	ppm
Pesticide Screen 07	Multiclass Pesticides	LC-TQ	USDA CLG PST5	Thiofanox	0.01	ppm
Pesticide Screen 07	Multiclass Pesticides	LC-TQ	USDA CLG PST5	Triadimenol	0.01	ppm
Pesticide Screen 07	Multiclass Pesticides	LC-TQ	USDA CLG PST5	Triasulfuron	0.01	ppm
Pesticide Screen 07	Multiclass Pesticides	LC-TQ	USDA CLG PST5	Triazophos	0.01	ppm
Pesticide Screen 07	Multiclass Pesticides	LC-TQ	USDA CLG PST5	Tribenuron-methyl	0.01	ppm
Pesticide Screen 07	Multiclass Pesticides	LC-TQ	USDA CLG PST5	Trichlorfon	0.01	ppm
Pesticide Screen 07	Multiclass Pesticides	LC-TQ	USDA CLG PST5	Tricyclazole	0.01	ppm
Pesticide Screen 07	Multiclass Pesticides	LC-TQ	USDA CLG PST5	Triadimefon	0.01	ppm
Pesticide Screen 07	Multiclass Pesticides	LC-TQ	USDA CLG PST5	Trietazine	0.01	ppm
Pesticide Screen 07	Multiclass Pesticides	LC-TQ	USDA CLG PST5	Trifloxystrobin	0.01	ppm
Pesticide Screen 07	Multiclass Pesticides	LC-TQ	USDA CLG PST5	Triflumizole	0.01	ppm
Pesticide Screen 07	Multiclass Pesticides	LC-TQ	USDA CLG PST5	Triflumuron	0.01	ppm
Pesticide Screen 07	Multiclass Pesticides	LC-TQ	USDA CLG PST5	Trimethacarb	0.01	ppm
Pesticide Screen 07	Multiclass Pesticides	LC-TQ	USDA CLG PST5	Triticonazole	0.01	ppm
Pesticide Screen 07	Multiclass Pesticides	LC-TQ	USDA CLG PST5	Uniconazole-P	0.01	ppm
Pesticide Screen 07	Multiclass Pesticides	LC-TQ	USDA CLG PST5	Vamidothion	0.01	ppm
Pesticide Screen 07	Multiclass Pesticides	LC-TQ	USDA CLG PST5	Zoxamide	0.01	ppm
